# Supplementary material for: Probing the Influence of Paternal Diet on Offspring Neuroanatomy With Mouse MRI
Source: Brain Behav. 2026 Jan 28;16(2):e71195. doi: 10.1002/brb3.71195 (PMC12848517; doi:10.1002/brb3.71195)
Supplement: Supplementary file 1 — Supplementary Table S1: brb371195‐sup‐0001‐TableS1.xlsx [file BRB3-16-e71195-s001.xlsx]

## Sheet: volumes
				Absolute volume				Relative volume
				CD		WD		CD		WD
Structure	MDVC (%)	HF/HSS Effect (% change)	Ratio of HF/HSS to MDVC (%)	M	F	M	F	M	F	M	F
amygdala	1.73086	0.565801	32.689	9.39305	8.98606	9.26094	8.89638	2.09014	2.05691	2.07247	2.05017
anterior commissure pars anterior	2.92716	0.428203	14.6286	0.962574	0.936429	0.953019	0.926826	0.214232	0.214401	0.213233	0.213618
anterior commissure pars posterior	3.77847	0.798957	21.145	0.384092	0.374549	0.385692	0.374262	0.0854866	0.0857329	0.0863162	0.0862665
basal forebrain	1.75361	0.283226	16.151	5.4236	5.20169	5.36126	5.16613	1.20688	1.19119	1.1998	1.19067
bed nucleus of stria terminalis	2.89147	0.440133	15.2218	1.33885	1.23096	1.3126	1.22954	0.297908	0.28169	0.293676	0.283372
cerebellar peduncle inferior	3.04942	1.51485	49.6766	0.809478	0.796752	0.823137	0.797627	0.180135	0.182452	0.184285	0.183854
cerebellar peduncle middle	4.82161	1.25942	26.1204	1.1897	1.18045	1.20433	1.18137	0.264799	0.270309	0.26963	0.272262
cerebellar peduncle superior	2.95467	1.52818	51.7208	1.02376	0.984883	1.02842	0.997664	0.22781	0.225334	0.230136	0.22993
cerebral aqueduct	8.02642	1.75001	21.8031	0.527302	0.527635	0.528051	0.500704	0.11736	0.120812	0.11821	0.115427
cerebral peduncle	2.40433	0.0220582	0.917437	2.02808	1.96926	2.02074	1.9514	0.451295	0.450905	0.452207	0.449792
colliculus inferior	2.45976	0.418928	17.0313	5.82468	5.62429	5.76678	5.56353	1.29635	1.28717	1.29088	1.28242
colliculus superior	2.06385	0.00989531	0.479458	8.87604	8.40817	8.73166	8.4425	1.97504	1.92413	1.95348	1.94606
corpus callosum	1.90561	0.502324	26.3603	11.8123	11.5247	11.8018	11.5075	2.62869	2.63771	2.64065	2.65221
corticospinal tract pyramids	3.95128	1.70186	43.071	1.67045	1.66387	1.72015	1.65378	0.371727	0.381002	0.385026	0.38118
cuneate nucleus	6.10129	1.36199	22.323	0.259442	0.251752	0.256735	0.244428	0.057729	0.0576872	0.0574951	0.0563492
facial nerve cranial nerve 7	4.31034	0.603349	13.9977	0.211923	0.205613	0.212168	0.205174	0.0471683	0.0470652	0.0474816	0.0472856
fasciculus retroflexus	4.23668	0.443113	10.459	0.244705	0.231403	0.242245	0.232901	0.0544495	0.0529546	0.0541939	0.0536751
fimbria	2.56032	0.436034	17.0304	3.00048	2.9171	2.98767	2.86696	0.667584	0.667563	0.668426	0.660899
fornix	1.97083	0.522795	26.5266	0.634635	0.613011	0.6354	0.611065	0.141213	0.140309	0.142155	0.140839
fourth ventricle	6.79292	2.98765	43.9818	1.01418	0.977325	0.98508	0.932702	0.225738	0.223821	0.220516	0.215021
fundus of striatum	6.04396	0.0806679	1.33469	0.151702	0.144947	0.150164	0.144879	0.033759	0.0331774	0.0336055	0.0333842
globus pallidus	1.94299	0.257033	13.2287	3.19502	3.12956	3.18333	3.11838	0.71098	0.716304	0.712232	0.718677
habenular commissure	12.9031	6.58236	51.0138	0.0282574	0.0282027	0.0268186	0.0256025	0.00628909	0.00645725	0.00600563	0.00590108
hypothalamus	1.43775	0.297082	20.663	10.6178	10.1542	10.4763	10.1036	2.36272	2.32465	2.34489	2.32856
inferior olivary complex	9.72048	1.51742	15.6106	0.369606	0.353235	0.381801	0.347872	0.0822421	0.080937	0.0855424	0.0802029
internal capsule	2.25857	0.0353902	1.56693	2.99274	2.93475	2.99017	2.90357	0.665996	0.671594	0.669009	0.669133
interpedunclar nucleus	4.43533	0.530685	11.9649	0.28687	0.275376	0.28759	0.273777	0.0638311	0.0630242	0.0643696	0.0630854
lateral olfactory tract	2.88897	1.23107	42.6129	1.44143	1.40725	1.4399	1.35958	0.320807	0.322244	0.322314	0.313326
lateral septum	2.93353	0.420521	14.335	2.99516	2.86774	2.95389	2.84761	0.666449	0.656246	0.660855	0.656277
lateral ventricle	9.33794	3.2646	34.9606	3.60742	3.47392	3.51478	3.28969	0.802417	0.794722	0.786549	0.75845
mammillary bodies	7.09241	1.94964	27.4891	0.493418	0.491184	0.496082	0.502599	0.109804	0.112568	0.11116	0.115783
mammilothalamic tract	4.38424	0.557398	12.7137	0.269496	0.259741	0.267395	0.261484	0.0599687	0.0594343	0.0598277	0.0602575
medial lemniscus medial longitudinal fasciculus	2.37413	1.34407	56.6133	2.54419	2.47591	2.57978	2.4816	0.566128	0.566845	0.577388	0.571963
medial septum	2.67857	0.227005	8.47484	1.30819	1.27605	1.2927	1.26956	0.291132	0.29225	0.289379	0.292679
medulla	2.4033	0.10285	4.27953	27.6737	26.8234	27.6568	26.556	6.1582	6.14112	6.19156	6.12063
midbrain	2.32313	0.246503	10.6108	13.7404	13.1319	13.5645	13.1992	3.05741	3.00475	3.03523	3.04187
nucleus accumbens	2.36052	0.501105	21.2286	4.0697	3.8886	3.98513	3.87385	0.905562	0.890158	0.89155	0.892789
olfactory peduncle	2.02321	0.23203	11.4684	2.29594	2.21266	2.26908	2.19686	0.510879	0.506525	0.507673	0.5063
olfactory tubercle	4.77906	0.0660339	1.38173	3.20006	3.18656	3.22946	3.11639	0.712129	0.730032	0.72318	0.718028
optic tract	3.13105	0.921467	29.43	1.49336	1.42789	1.46846	1.40751	0.3323	0.326795	0.328582	0.32444
periaqueductal grey	2.34829	0.7405	31.5336	4.08198	3.88321	4.05506	3.91693	0.908363	0.8885	0.907389	0.902779
pons	2.33178	0.185917	7.9732	17.14	16.6278	17.0496	16.5683	3.81437	3.80561	3.81617	3.81818
pontine nucleus	6.73244	0.116119	1.72477	0.788344	0.789171	0.793641	0.77826	0.175451	0.180761	0.177719	0.179354
posterior commissure	4.36054	2.50182	57.374	0.147651	0.142363	0.147494	0.14769	0.0328522	0.0325594	0.0330016	0.0340465
pre para subiculum	2.60021	0.644216	24.7755	2.40253	2.34371	2.39867	2.34988	0.53463	0.536663	0.536918	0.541518
stria medullaris	2.3735	0.637224	26.8474	0.706827	0.689037	0.699069	0.679316	0.15729	0.157698	0.156465	0.156578
stria terminalis	1.98878	1.20094	60.3859	0.883197	0.875992	0.879084	0.84882	0.196558	0.20051	0.196732	0.195647
striatum	1.84	0.239118	12.9955	20.4563	19.8295	20.2057	19.7283	4.55213	4.53861	4.52012	4.54647
subependymale zone rhinocele	9.87728	0.359884	3.64355	0.0568821	0.0532587	0.0556877	0.0541662	0.0126578	0.0121861	0.0124538	0.0124795
superior olivary complex	4.23895	1.42283	33.5657	0.765028	0.755957	0.760942	0.729322	0.170257	0.173131	0.170431	0.168071
thalamus	2.46204	0.218327	8.86774	17.8877	17.1972	17.6144	17.1666	3.98031	3.93463	3.94148	3.95617
third ventricle	5.79121	1.17434	20.2779	1.31336	1.31777	1.31225	1.27307	0.292288	0.301707	0.293995	0.293387
ventral tegmental decussation	5.19489	0.80255	15.4488	0.137594	0.132061	0.137108	0.132948	0.0306185	0.0302135	0.0306795	0.0306385
lobules 1 2 lingula and central lobule ventral	10.847	3.37741	31.1368	1.63168	1.64449	1.68903	1.67749	0.362976	0.376328	0.377768	0.386505
lobule 3 central lobule dorsal	8.70312	0.556738	6.39699	2.15081	1.96648	2.09956	2.01287	0.478453	0.449963	0.469706	0.463838
lobules 4 5 culmen ventral and dorsal	4.51658	1.34291	29.7328	4.19192	3.96355	4.20033	4.01588	0.933148	0.907022	0.940524	0.92559
lobule 6 declive	4.64108	0.717021	15.4494	2.47694	2.4803	2.46533	2.42705	0.551257	0.568247	0.552164	0.559312
lobule 7 tuber or folium	6.86656	2.04053	29.717	0.966531	0.947195	0.955681	0.909268	0.215079	0.217042	0.214034	0.209586
lobule 8 pyramis	4.85036	0.0611999	1.26176	1.58299	1.53583	1.57915	1.5212	0.352201	0.35176	0.353529	0.350615
lobule 9 uvula	4.39916	0.0382954	0.870516	2.79683	2.68837	2.74927	2.70418	0.622445	0.615607	0.615584	0.623379
lobule 10 nodulus	3.67699	0.355838	9.67742	1.42532	1.35935	1.41781	1.3416	0.317192	0.311267	0.317344	0.309167
anterior lobule lobules 4 5	4.12111	2.34425	56.8838	1.62869	1.57859	1.67717	1.58367	0.362404	0.361312	0.375254	0.364889
simple lobule lobule 6	3.86923	0.696602	18.0036	4.83811	4.77983	4.82911	4.67699	1.07667	1.09462	1.08106	1.07788
crus 1 ansiform lobule lobule 6	2.94049	0.338908	11.5255	4.389	4.27195	4.36501	4.21666	0.976775	0.978248	0.97718	0.971828
crus 2 ansiform lobule lobule 7	4.19474	0.0932344	2.22265	3.7582	3.66822	3.735	3.6534	0.836342	0.840103	0.836346	0.841662
paramedian lobule lobule 7	3.51557	1.21958	34.6907	4.16794	4.01744	4.05097	3.98423	0.927649	0.920052	0.906903	0.918263
copula pyramis lobule 8	4.61905	1.41606	30.6571	2.72114	2.64333	2.66274	2.59257	0.605618	0.605551	0.596422	0.597596
flocculus FL	4.134	0.835478	20.2099	1.10317	1.04872	1.08046	1.04024	0.245501	0.240079	0.241807	0.239712
paraflocculus PFL	9.85491	0.286794	2.91016	3.15457	3.08854	3.14098	3.0931	0.701538	0.707142	0.70305	0.712898
trunk of arbor vita	1.88974	0.724554	38.3415	4.0917	4.00769	4.11368	3.99431	0.910585	0.9176	0.920813	0.920618
lobule 1 2 white matter	20	11.2337	56.1686	0.055193	0.0552987	0.0598477	0.0623237	0.0122667	0.0126629	0.0133758	0.0143543
lobule 3 white matter	9.19709	0.693482	7.54023	0.18939	0.177939	0.179722	0.18256	0.0421106	0.0407491	0.0402073	0.0420779
trunk of lobules 1 3 white matter	7.96021	2.63272	33.0735	0.124466	0.123339	0.126077	0.126846	0.0276874	0.0282368	0.0281992	0.0292342
lobules 4 5 white matter	4.97494	0.790949	15.8987	0.567981	0.550709	0.567741	0.534388	0.12644	0.126083	0.127203	0.123205
lobules 6 7 white matter	3.48601	2.45136	70.3201	0.710642	0.722379	0.709949	0.680094	0.158178	0.165539	0.159051	0.156774
lobule 8 white matter	4.81436	0.650123	13.5038	0.153887	0.149448	0.154089	0.145381	0.0342387	0.0342278	0.0345077	0.0335137
trunk of lobules 6 8 white matter	6.08705	1.16356	19.1154	0.102386	0.103397	0.105615	0.101482	0.022782	0.0236672	0.023653	0.0233935
lobule 9 white matter	4.38074	0.39841	9.09459	0.304253	0.292176	0.301635	0.293573	0.0677144	0.0669006	0.0675155	0.0676664
lobule 10 white matter	8.25499	2.03748	24.6818	0.0815332	0.075464	0.0781184	0.0747618	0.0181428	0.017269	0.0174768	0.01723
anterior lobule white matter	5.43109	2.7276	50.222	0.0894358	0.0861787	0.0925338	0.086816	0.0198974	0.0197362	0.0207028	0.0199961
simple lobule white matter	4.40617	0.811794	18.424	0.369252	0.364952	0.364764	0.359365	0.0821691	0.0835833	0.0816423	0.0828049
crus 1 white matter	4.34676	1.58133	36.3794	0.370897	0.365923	0.364424	0.356593	0.0825503	0.0837817	0.081591	0.0821839
trunk of simple and crus 1 white matter	5.49326	1.2036	21.9105	0.153597	0.151435	0.151644	0.147727	0.0341878	0.0346814	0.0339624	0.0340421
crus 2 white matter	5.0829	0.411272	8.09129	0.255777	0.252069	0.257536	0.249078	0.0569171	0.0577394	0.0577034	0.0574058
paramedian lobule	5.26006	1.05161	19.9923	0.148775	0.144981	0.145964	0.142905	0.0331098	0.0332086	0.0326858	0.0329352
trunk of crus 2 and paramedian white matter	4.82399	0.444273	9.20966	0.355309	0.351211	0.35562	0.343451	0.0790846	0.0804507	0.0796256	0.0791715
copula white matter	4.67784	0.744004	15.9048	0.0818783	0.0793733	0.0809062	0.0781588	0.0182171	0.0181832	0.0181145	0.0180152
paraflocculus white matter	8.63728	0.0399061	0.462021	0.282847	0.274733	0.279368	0.275926	0.0629038	0.0629387	0.0625456	0.0636033
flocculus white matter	9.03125	0.968527	10.7242	0.0701134	0.0666453	0.0681626	0.0663951	0.0156051	0.0152666	0.0152648	0.0153079
dentate nucleus	3.31978	0.257264	7.74944	0.339587	0.328616	0.332938	0.329223	0.075569	0.0752061	0.0745176	0.0758704
nucleus interpositus	3.91176	0.634919	16.231	0.434627	0.418744	0.433172	0.420283	0.096713	0.0958305	0.0969442	0.0968438
fastigial nucleus	3.28121	1.43759	43.8128	0.443949	0.425744	0.442063	0.434533	0.098793	0.0974298	0.0989397	0.100127
Cingulate cortex area 24a	5.94595	1.92981	32.4559	2.19243	2.18833	2.14114	2.13348	0.487931	0.501373	0.479448	0.491693
Cingulate cortex area 24a.1	6.37119	1.00454	15.7669	0.83513	0.826219	0.831043	0.803825	0.185872	0.189315	0.186134	0.185284
Cingulate cortex area 24b	6.24932	1.48303	23.7311	1.62831	1.56262	1.58244	1.54236	0.362266	0.357627	0.35415	0.355381
Cingulate cortex area 24b.1	6.22524	0.430668	6.91809	0.647187	0.63036	0.640842	0.624231	0.144019	0.144275	0.14342	0.143873
Cingulate cortex area 25	4.84044	0.886376	18.3119	0.599538	0.583616	0.59999	0.586082	0.133388	0.133521	0.134239	0.135046
Cingulate cortex area 29a	4.38598	0.161352	3.67883	0.806795	0.791269	0.807795	0.77824	0.179583	0.181162	0.18082	0.179378
Cingulate cortex area 29b	6.07225	0.362135	5.96377	0.417252	0.402848	0.411208	0.40739	0.0928565	0.0922284	0.091968	0.0938962
Cingulate cortex area 29c	4.72237	0.438955	9.29523	2.08655	2.01865	2.07712	1.98639	0.464421	0.462298	0.465067	0.457926
Cingulate cortex area 30	2.83466	0.472076	16.6537	2.93396	2.88592	2.9341	2.88302	0.652896	0.660575	0.656604	0.664446
Cingulate cortex area 32	5.5651	2.64921	47.604	2.49656	2.50238	2.42809	2.40294	0.5556	0.573048	0.543543	0.553828
Amygdalopiriform transition area	3.99223	0.860692	21.5592	1.02813	1.03119	1.0315	1.0326	0.228824	0.236042	0.230907	0.23796
Primary auditory cortex	3.94549	0.225897	5.72546	1.61828	1.60907	1.61792	1.59769	0.360211	0.368361	0.362085	0.368234
Secondary auditory cortex dorsal area	3.88764	0.0670805	1.72548	1.48069	1.47777	1.47433	1.46447	0.329577	0.338365	0.329939	0.33757
Secondary auditory cortex ventral area	4.82621	1.58462	32.8336	1.84327	1.84674	1.88945	1.83467	0.410271	0.422719	0.422806	0.422968
Caudomedial entorhinal cortex	3.47194	0.692475	19.9449	5.99689	5.86121	6.00093	5.86592	1.33467	1.34209	1.34371	1.35179
Cingulum	4.12956	0.413668	10.0172	0.889692	0.873171	0.907574	0.853482	0.197997	0.199814	0.203084	0.196724
Claustrum	4.93692	0.561358	11.3706	0.31473	0.311557	0.313608	0.31248	0.0700547	0.0713416	0.0701883	0.0720268
Cortex amygdala transition zones	5.32357	1.87538	35.2279	0.817241	0.798488	0.792765	0.78302	0.181844	0.182864	0.177487	0.180382
Claustrum dorsal part	11.5427	2.7711	24.0074	0.258758	0.259053	0.263864	0.265068	0.0575719	0.0593086	0.059024	0.0610954
Dorsal nucleus of the endopiriform	4.00462	1.12805	28.1688	1.44243	1.40268	1.41174	1.38294	0.32099	0.321034	0.315851	0.31867
Dorsal intermediate entorhinal cortex	3.67406	1.81204	49.3197	1.74132	1.76466	1.76085	1.78631	0.387484	0.403911	0.39415	0.411586
Dorsolateral entorhinal cortex	3.36389	0.408454	12.1423	2.51102	2.47868	2.52259	2.45663	0.558876	0.567536	0.564578	0.566288
Dorsolateral orbital cortex	5.78125	1.23991	21.4472	0.91705	0.917803	0.915331	0.883668	0.204127	0.210242	0.204862	0.203669
Dorsal tenia tecta	4.90877	0.435706	8.87608	0.957476	0.965843	0.976266	0.943678	0.213085	0.221221	0.218596	0.217516
Ectorhinal cortex	4.51863	2.64174	58.4634	2.68713	2.58428	2.72507	2.65142	0.598057	0.591361	0.60965	0.611116
Frontal cortex area 3	4.59793	0.341265	7.42214	0.666059	0.661035	0.671414	0.643941	0.148238	0.151374	0.150298	0.148438
Frontal association cortex	4.07972	3.31574	81.2739	7.78493	7.74597	7.57638	7.34512	1.73305	1.77413	1.69621	1.69314
Intermediate nucleus of the endopiriform claustrum	4.02365	1.48668	36.9486	0.605933	0.570347	0.581363	0.568379	0.134835	0.130523	0.13007	0.13097
Insular region not subdivided	4.53951	1.0098	22.2446	7.54409	7.36704	7.54449	7.41931	1.67865	1.68628	1.68784	1.70978
Lateral orbital cortex	2.39674	0.592575	24.7242	3.60485	3.51975	3.56597	3.46324	0.802354	0.805628	0.79777	0.798142
Lateral parietal association cortex	6.73504	1.33396	19.8062	0.230205	0.229765	0.233021	0.230265	0.0512282	0.0525694	0.0521128	0.0530694
Primary motor cortex	3.39031	0.6006	17.7152	7.34271	7.25323	7.34064	7.08405	1.63406	1.66117	1.64344	1.63279
Secondary motor cortex	4.41908	0.656379	14.8533	6.4949	6.35374	6.48311	6.37774	1.44519	1.45496	1.45149	1.46993
Medial entorhinal cortex	4.09636	1.02353	24.9864	0.673747	0.652984	0.677793	0.654462	0.149928	0.149492	0.151681	0.150799
Medial orbital cortex	4.71641	2.90438	61.5804	1.89577	1.89453	1.84294	1.81323	0.42188	0.433852	0.412153	0.417825
Medial parietal association cortex	8.85235	3.15044	35.5888	0.4177	0.414397	0.431416	0.421713	0.0929547	0.0947666	0.0964622	0.0971732
Piriform cortex	2.42397	1.15799	47.7725	10.2243	9.99779	10.0924	9.77184	2.27524	2.28903	2.259	2.25165
Posterolateral cortical amygdaloid area	4.76471	0.586653	12.3125	0.845818	0.822717	0.85536	0.812576	0.188195	0.188283	0.191445	0.187242
Posteromedial cortical amygdaloid area	4.39136	0.300948	6.85319	1.04235	0.993136	1.03787	0.978956	0.231956	0.227337	0.232293	0.225618
Perirhinal cortex	3.48072	0.244296	7.01854	2.50368	2.47335	2.49907	2.43529	0.557259	0.566247	0.55948	0.561295
Parietal cortex posterior area rostral part	6.52007	0.117877	1.80791	0.111368	0.110368	0.11157	0.109118	0.0247878	0.0252641	0.0249617	0.0251535
Rostral amygdalopiriform area	5.88398	0.0696295	1.18338	0.380494	0.377021	0.380186	0.37071	0.0846603	0.086345	0.085097	0.0854307
Primary somatosensory cortex	4.13196	0.265316	6.42106	3.93547	3.91574	3.9191	3.86276	0.875802	0.896515	0.877151	0.890406
Primary somatosensory cortex barrel field	2.56651	0.664811	25.9033	9.59044	9.45529	9.51415	9.53685	2.1345	2.16466	2.12968	2.19805
Primary somatosensory cortex dysgranular zone	4.58399	0.0413381	0.901793	0.353784	0.354469	0.351875	0.352711	0.0787407	0.0811122	0.0787347	0.0812467
Primary somatosensory cortex forelimb region	4.30945	0.268144	6.22225	3.93352	3.92624	3.93163	3.85999	0.875413	0.898619	0.879863	0.889412
Primary somatosensory cortex hindlimb region	4.99342	0.43358	8.68304	2.66621	2.65059	2.67144	2.63474	0.59325	0.606537	0.597882	0.607107
Primary somatosensory cortex jaw region	6.14342	0.937641	15.2625	0.589087	0.589688	0.577948	0.581334	0.131114	0.134962	0.12933	0.133932
Primary somatosensory cortex shoulder region	5.91934	1.29702	21.9115	0.169052	0.168576	0.171656	0.168298	0.0376243	0.0385981	0.038436	0.038778
Primary somatosensory cortex trunk region	5.70631	0.516652	9.05405	0.516914	0.512021	0.520328	0.507786	0.11504	0.117174	0.1164	0.117013
Primary somatosensory cortex upper lip region	4.0456	0.530758	13.1194	5.29393	5.21211	5.2502	5.21377	1.17812	1.19297	1.17491	1.20153
Secondary somatosensory cortex	6.23561	2.36876	37.9876	6.66397	6.51246	6.7525	6.64541	1.48274	1.4899	1.51054	1.53141
Temporal association area	4.3704	2.52012	57.6634	2.92568	2.85725	2.98163	2.90853	0.651175	0.653924	0.667088	0.670418
Primary visual cortex	5.01368	1.19904	23.9153	2.33269	2.24913	2.32742	2.28194	0.519146	0.514649	0.520847	0.52586
Primary visual cortex binocular area	4.12983	0.506503	12.2645	2.01681	2.02797	2.03301	2.00854	0.448828	0.464561	0.455015	0.462956
Primary visual cortex monocular area	4.36147	1.012	23.2031	1.9259	1.9539	1.95783	1.93867	0.428582	0.447589	0.438153	0.446828
Secondary visual cortex lateral area	2.5431	0.836894	32.9084	2.73732	2.69513	2.73854	2.70549	0.609204	0.616973	0.612894	0.623545
Secondary visual cortex mediolateral area	5.38586	2.77236	51.4748	1.03637	1.03833	1.06325	1.05784	0.230637	0.237677	0.23791	0.243831
Secondary visual cortex mediomedial area	3.80924	1.21672	31.9413	1.73556	1.70548	1.74448	1.71631	0.386231	0.390383	0.39041	0.395653
Claustrum ventral part	8.9866	1.3906	15.4741	0.589632	0.584109	0.592146	0.590592	0.131203	0.133737	0.132475	0.13615
Ventral nucleus of the endopiriform claustrum	6.94644	0.89856	12.9355	0.47547	0.467917	0.476065	0.45327	0.105811	0.107136	0.106561	0.104461
Ventral intermediate entorhinal cortex	3.79668	0.0112658	0.296727	1.07394	1.07117	1.06557	1.06675	0.239002	0.24523	0.238496	0.24579
Ventral orbital cortex	4.10505	0.328319	7.99792	1.46849	1.43427	1.44432	1.43207	0.326803	0.328444	0.323246	0.330095
Ventral tenia tecta	6.78545	0.2381	3.50898	0.119254	0.116192	0.121912	0.112687	0.0265305	0.0265986	0.0272937	0.0259666
CA10r	2.38902	1.00519	42.0753	1.99834	1.89649	1.98807	1.92102	0.444678	0.434055	0.444753	0.442727
LMol	2.05278	0.603778	29.4126	2.37799	2.29535	2.3763	2.29299	0.529122	0.52542	0.531801	0.528466
CA1Rad	1.89445	0.936206	49.4183	2.55143	2.45033	2.55385	2.46212	0.567706	0.560895	0.571542	0.567503
CA2Py	3.42838	0.735174	21.4438	0.199535	0.191043	0.198326	0.192657	0.0444108	0.043739	0.0443882	0.0444096
CA20r	4.07294	0.646584	15.8751	0.480913	0.459995	0.476475	0.464298	0.107043	0.105302	0.10665	0.107014
CA2Rad	3.81138	0.623614	16.3619	0.477142	0.460483	0.474693	0.462752	0.106186	0.105408	0.106241	0.106673
CA3Py Inner	3.42368	1.09197	31.8945	0.151797	0.146733	0.152763	0.1472	0.0337789	0.0335907	0.0341735	0.0339282
CA3Py Outer	2.4261	0.165466	6.82023	0.962182	0.926077	0.956823	0.922747	0.214102	0.211983	0.214093	0.212697
CA30r	2.72978	0.780021	28.5745	2.69966	2.65121	2.67772	2.59504	0.600695	0.606774	0.599301	0.598269
CA3Rad	2.81174	1.09957	39.1062	1.71731	1.65316	1.72924	1.65834	0.382089	0.37833	0.386862	0.382207
SLu	2.65827	0.105046	3.95167	0.665055	0.635763	0.660209	0.633937	0.147982	0.145505	0.147694	0.146125
MoDG	2.63422	0.484517	18.3932	4.18654	4.04813	4.16167	3.98095	0.931604	0.926719	0.931534	0.917465
GrDG	2.74269	0.25369	9.24966	1.32675	1.28407	1.32325	1.26295	0.295225	0.29395	0.296155	0.291074
PoDG	3.1375	0.114863	3.66096	0.636166	0.616717	0.635328	0.606304	0.14156	0.141189	0.142193	0.139725
CA1Py	2.39813	0.851981	35.5268	1.02424	0.974077	1.02193	0.981314	0.227908	0.222942	0.228663	0.226185
Olfactory bulb glomerular layer	3.57518	0.715432	20.0111	3.93628	3.75409	3.9907	3.74583	0.875802	0.85972	0.893189	0.863182
Olfactory bulb external plexiform layer	3.60828	1.06081	29.3992	5.98781	5.70054	5.99973	5.74109	1.33227	1.30527	1.34224	1.32327
Olfactory bulb mitral cell layer	4.35761	0.526752	12.0881	1.13506	1.09501	1.14385	1.06128	0.252534	0.250762	0.256083	0.244562
Olfactory bulb internal plexiform layer	4.67342	0.765077	16.3708	0.965073	0.932245	0.964431	0.907116	0.214763	0.213455	0.215898	0.209043
Olfactory bulb granule cell layer	4.60476	0.297647	6.4639	4.8773	4.69135	4.81832	4.66308	1.08558	1.07426	1.07851	1.07489
Accessory olfactory bulb glomerular external plexiform and mitral cell layer	4.47269	2.08389	46.5913	0.544351	0.538067	0.542566	0.510759	0.121167	0.123251	0.121561	0.117733
Accessory olfactory bulb granule cell layer	4.98031	1.06623	21.4088	0.241753	0.230851	0.238861	0.226543	0.0538067	0.0528542	0.0534757	0.0522142
Anterior olfactory nucleus	2.61189	1.76456	67.5589	1.96317	1.89768	1.90725	1.86178	0.436903	0.434488	0.426888	0.429126
subiculum	1.4307	0.794323	55.5199	3.27318	3.16091	3.27556	3.16485	0.728324	0.723454	0.733092	0.729356
Medial amygdala	2.91594	1.3741	47.1239	1.11519	1.00678	1.09345	0.986491	0.248148	0.23045	0.244665	0.227356
Medial preoptic nucleus	6.55076	1.74046	26.5688	0.173941	0.16004	0.168453	0.157246	0.0386975	0.036625	0.0376789	0.0362518
Pituitary gland pars distalis	10.221	0.888107	8.68903	0.942002	0.875621	0.929114	0.861905	0.209646	0.200697	0.208102	0.198598
Pituitary gland pars intermedia	8.99417	0.777037	8.63934	0.0692202	0.0660347	0.0685005	0.0649108	0.0154142	0.0151289	0.0153484	0.0149573
Pituitary gland pars nervosa	14.6433	0.535122	3.65439	0.0934289	0.086672	0.0898842	0.0880763	0.0208135	0.0198639	0.0201641	0.0202956
